# Supplementary material for: Facile Organometallic Synthesis of Fe-Based Nanomaterials by Hot Injection Reaction
Source: Nanomaterials (Basel). 2021 Apr 28;11(5):1141. doi: 10.3390/nano11051141 (PMC8145410; doi:10.3390/nano11051141)
Supplement: Supplementary file 1 [file nanomaterials-11-01141-s001.zip]

Archive with 1 entries (1 files):
- nanomaterials-1192082-supplementary.pdf
